# Supplementary material for: Synergistic Potential of Contamination Remediation and Carbon Fixation: Functional Resilience of Carbon Fixation in Petroleum Hydrocarbon-Degrading Microbial Communities Under Enhanced Natural Attenuation
Source: Microorganisms. 2025 Sep 20;13(9):2205. doi: 10.3390/microorganisms13092205 (PMC12472652; doi:10.3390/microorganisms13092205)
Supplement: Supplementary file 1 [file microorganisms-13-02205-s001.zip]

Archive with 1 entries (1 files):
- microorganisms-3850866-supplementary.pdf
